# Supplementary material for: Periodic Mesoporous Organosilica Nanoparticles for CO2 Adsorption at Standard Temperature and Pressure
Source: Molecules. 2022 Jun 30;27(13):4245. doi: 10.3390/molecules27134245 (PMC9268279; doi:10.3390/molecules27134245)
Supplement: Supplementary file 1 [file molecules-27-04245-s001.zip]

Archive with 1 entries (1 files):
- molecules-1772508-supplementary.pdf
